# Supplementary material for: Establishing a core outcome set for mucopolysaccharidoses (MPS) in children: study protocol for a rapid literature review, candidate outcomes survey, and Delphi surveys
Source: Trials. 2021 Nov 17;22:816. doi: 10.1186/s13063-021-05791-8 (PMC8600749; doi:10.1186/s13063-021-05791-8)
Supplement: Supplementary file 2 — Additional file 2. Draft data extraction form [file 13063_2021_5791_MOESM2_ESM.xlsx]

## Sheet: Sheet1
DRAFT DATA EXTRACTION FORM (subject to change after pilot extractions)
BIBLIOGRAPHICAL INFORMATION						POPULATION DETAILS			INTERVENTION/EXPOSURE DETAILS				COMPARATOR DETAILS				OUTCOME DETAILS (add a row for each additional outcome)					OTHER DETAILS
Covidence ID	Title	Year	First Author (Last Name)	Journal	Country of Publication	Age of Participants	MPS Subtype	Sample Size	Describe the intervention/exposure	Length of intervention	Dose (if applicable)	Other details	Describe the comparator	Length of comparator	Dose (if applicable)	Other details	Outcome name	Outcome definition	Describe scale/tool used to measure outcome	Was the scale/tool validated?	Core Area	Time period of study	Study design
